# Supplementary material for: Vitamin C Levels in Different Organs of Bat Species from Different Food Groups
Source: Life (Basel). 2022 Dec 15;12(12):2121. doi: 10.3390/life12122121 (PMC9783699; doi:10.3390/life12122121)
Supplement: Supplementary file 1 [file life-12-02121-s001.zip]

Archive with 1 entries (1 files):
- life-2027617-supplementary.pdf
